# Supplementary material for: Regulation of Stanniocalcin Secretion by Calcium and PTHrP in Gilthead Seabream (Sparus aurata)
Source: Biology (Basel). 2022 Jun 4;11(6):863. doi: 10.3390/biology11060863 (PMC9219694; doi:10.3390/biology11060863)
Supplement: Supplementary file 1 [file biology-11-00863-s001.zip]

Archive with 1 entries (1 files):
- biology-1761873-supplementary.pdf
